# Supplementary material for: Exploring Dietary Factors and Esophageal Adenocarcinoma: Insights From Mendelian Randomization Study
Source: Food Sci Nutr. 2024 Oct 18;12(11):9600–6. doi: 10.1002/fsn3.4527 (PMC11606852; doi:10.1002/fsn3.4527)
Supplement: Supplementary file 1 — Tables S1‐S2. [file FSN3-12-9600-s001.xlsx]

## Sheet: Supplementary Table 1
Supplementary Table 1. Information on exposure and outcome datasets. The data used in our study were released by the GWAS catalog and the IEU Open GWAS Project. The majority of dietary factors considered as exposures are sourced from the UK Biobank. The data of the UK Biobank may also be partially updated. Therefore, the data from their official website and the data from IEU may not be completely…
IEU GWAS id	Exposure or outcome	definition	Source/Detailed Description/Results
ieu-b-73	Alcoholic drinks per week	1. Defined as the average number of drinks a participant reported drinking each week, aggregated across all types of alcohol. If a study recorded binned response ranges (e.g., 1-4 drinks per week, 5-10 drinks per week) we used the midpoint of the range. For example, if an individual reported 1-5 drinks per week, we assume they drank 2.5 drinks per week on average. 2. This was measured in a variet…	N/A
ukb-b-5779	Alcohol intake frequency	ACE touchscreen question "About how often do you drink alcohol?" If the participant activated the Help button they were shown the message: If this varies a lot, please provide an average considering your intake over the last year. Options include: (1)Daily or almost daily (2)Three or four times a week (3)Once or twice a week (4)One to three times a month (5)Special occasions only (6)Never (7)Pref…	https://biobank.ctsu.ox.ac.uk/crystal/field.cgi?id=1558
ukb-b-6324	Processed meat intake	ACE touchscreen question "How often do you eat processed meats (such as bacon, ham, sausages, meat pies, kebabs, burgers, chicken nuggets)?" If the participant activated the Help button they were shown the message: Please provide an average considering your intake over the last year. If you are unsure, please provide an estimate or select Do not know. Options include:(1)never (2)once a week (3)le…	https://biobank.ctsu.ox.ac.uk/crystal/field.cgi?id=1349
ukb-b-8006	Poultry intake	ACE touchscreen question "How often do you eat chicken, turkey or other poultry? (Do not count processed meats)" If the participant activated the Help button they were shown the message: Please provide an average considering your intake over the last year. If you are unsure, please provide an estimate or select Do not know. Poultry include fowl (e.g. chicken, turkey, quail), waterfowl (e.g. duck,…	https://biobank.ctsu.ox.ac.uk/crystal/field.cgi?id=1359
ukb-b-2862	Beef intake	ACE touchscreen question "How often do you eat beef? (Do not count processed meats)" If the participant activated the Help button they were shown the message: Please provide an average considering your intake over the last year.If you are unsure, please provide an estimate or select Do not know. Options include:(1)never (2)once a week (3)less than once a week (4)2-4 times a week (5)5-6 time a wee…	https://biobank.ctsu.ox.ac.uk/crystal/field.cgi?id=1369
ukb-b-17627	Non-oily fish intake	ACE touchscreen question "How often do you eat other types of fish? (e.g. cod, tinned tuna, haddock)" If the participant activated the Help button they were shown the message: Please provide an average considering your intake over the last year.If you are unsure, please provide an estimate or select Do not know. Options include:(1)never (2)once a week (3)less than once a week (4)2-4 times a week …	https://biobank.ctsu.ox.ac.uk/crystal/field.cgi?id=1339
ukb-b-2209	Oily fish intake	ACE touchscreen question "How often do you eat oily fish? (e.g. sardines, salmon, mackerel, herring)" If the participant activated the Help button they were shown the message: Please provide an average considering your intake over the last year.If you are unsure, please provide an estimate or select Do not know. Oily fish include:Salmon Anchovies, Trout Swordfish, Mackerel Bloater, Herring Cacha,…	https://biobank.ctsu.ox.ac.uk/crystal/field.cgi?id=1329
ukb-b-5640	Pork intake	ACE touchscreen question "How often do you eat pork? (Do not count processed meats such as bacon or ham)" If the participant activated the Help button they were shown the message: Please provide an average considering your intake over the last year. If you are unsure, please provide an estimate or select Do not know. Options include:(1)never (2)once a week (3)less than once a week (4)2-4 times a …	https://biobank.ctsu.ox.ac.uk/crystal/field.cgi?id=1389
ukb-b-14179	Lamb/mutton intake	ACE touchscreen question "How often do you eat lamb/mutton? (Do not count processed meats)" If the participant activated the Help button they were shown the message: Please provide an average considering your intake over the last year. If you are unsure, please provide an estimate or select Do not know. Options include:(1)never (2)once a week (3)less than once a week (4)2-4 times a week (5)5-6 ti…	https://biobank.ctsu.ox.ac.uk/crystal/field.cgi?id=1379
ukb-b-11348	Bread intake	ACE touchscreen question "How many slices of bread do you eat each WEEK?" The following checks were performed: If answer < 0 then rejected If answer > 250 then rejected If answer > 50 then participant asked to confirm If the participant activated the Help button they were shown the message: For other types of bread: - one bread roll = 2 slices - one pitta bread = 2 slices	https://biobank.ctsu.ox.ac.uk/crystal/field.cgi?id=1438
ukb-b-1489	Cheese intake	ACE touchscreen question "How often do you eat cheese? (Include cheese in pizzas, quiches, cheese sauce etc)" If the participant activated the Help button they were shown the message: Please provide an average considering your intake over the last year. If you are unsure, please provide an estimate or select Do not know. Options include:(1)never (2)once a week (3)less than once a week (4)2-4 time…	https://biobank.ctsu.ox.ac.uk/crystal/field.cgi?id=1408
ukb-b-8089	Cooked vegetable intake	ACE touchscreen question "On average how many heaped tablespoons of COOKED vegetables would you eat per DAY? (Do not include potatoes; put '0' if you do not eat any)" The following checks were performed: If answer > 50 then rejected If the participant activated the Help button they were shown the message:Please provide an average considering your intake over the last year. If you are unsure, plea…	https://biobank.ctsu.ox.ac.uk/crystal/field.cgi?id=1289
ukb-b-6066	Tea intake	ACE touchscreen question "How many cups of tea do you drink each DAY? (Include black and green tea)" The following checks were performed: If answer < 0 then rejected If answer > 99 then rejected If answer > 20 then participant asked to confirm If the participant activated the Help button they were shown the message: Please provide an average considering your intake over the last year. If you are …	https://biobank.ctsu.ox.ac.uk/crystal/field.cgi?id=1488
ukb-b-3881	Fresh fruit intake	ACE touchscreen question "About how many pieces of FRESH fruit would you eat per DAY? (Count one apple, one banana, 10 grapes etc as one piece; put '0' if you do not eat any)" The following checks were performed: If answer > 50 then rejected If the participant activated the Help button they were shown the message: Please provide an average considering your intake over the last year. If you are un…	https://biobank.ctsu.ox.ac.uk/crystal/field.cgi?id=1309
ukb-b-15926	Cereal intake	ACE touchscreen question "How many bowls of cereal do you eat a WEEK?" The following checks were performed: If answer < 0 then rejected If answer > 99 then rejected If answer > 14 then participant asked to confirm If the participant activated the Help button they were shown the message: Please provide an average considering your intake over the last year. If you are unsure, please provide an esti…	https://biobank.ctsu.ox.ac.uk/crystal/field.cgi?id=1458
ukb-b-1996	Salad / raw vegetable intake	ACE touchscreen question "On average how many heaped tablespoons of SALAD or RAW vegetables would you eat per DAY? (Include lettuce, tomato in sandwiches; put '0' if you do not eat any)" The following checks were performed: If answer > 50 then rejected If the participant activated the Help button they were shown the message: Please provide an average considering your intake over the last year. If…	https://biobank.ctsu.ox.ac.uk/crystal/field.cgi?id=1299
ukb-b-5237	Coffee intake	ACE touchscreen question "How many cups of coffee do you drink each DAY? (Include decaffeinated coffee)" The following checks were performed: If answer < 0 then rejected If answer > 99 then rejected If answer > 10 then participant asked to confirm If the participant activated the Help button they were shown the message: Please provide an average considering your intake over the last year. If you …	https://biobank.ctsu.ox.ac.uk/crystal/field.cgi?id=1498
ukb-b-16576	Dried fruit intake	ACE touchscreen question "About how many pieces of DRIED fruit would you eat per DAY? (Count one prune, one dried apricot, 10 raisins as one piece; put '0' if you do not eat any)" The following checks were performed: If answer > 100 then rejected If the participant activated the Help button they were shown the message: Please provide an average considering your intake over the last year. If you a…	https://biobank.ctsu.ox.ac.uk/crystal/field.cgi?id=1319
N/a	esophageal adenocarcinoma	N/a	https://www.ebi.ac.uk/gwas/studies/GCST003739

## Sheet: Supplementary Table 2
Supplementary Table 2. The results of the three Mendelian randomization analyses on the influence of dietary factors on esophageal adenocarcinoma.The IVW method, known for its heightened sensitivity in detecting causality, serves as our primary tool to ascertain the presence of a causal relationship. The MR-Egger method is also employed for detecting horizontal pleiotropy due to its allowance for…
	The GWAS ID of exposure	Exposure	Number of SNPs	inverse variance weighted method			Weighted median method		MR-Egger method		Cochrane's Q test		Horizontal pleiotropy			MR-PRESSO outliers analysis							Reanalysis after the outliers were removed
				OR(95% CI)	P-value	q_value	OR(95% CI)	P-value	OR(95% CI)	P-value	Q	Q_pval	MR-Egger intercept	se	P-value	Raw			Outliers	outlier-corrected			inverse variance weighted method		Weighted median method		MR-Egger method		Cochrane’s Q test		Horizontal pleiotropy
																Raw_casual estimate	Raw_Sd	Raw_P_value		Outlier-corrected_casual estimate	Outlier-corrected_Sd	Outlier-corrected_P_value	OR(95% CI)	P-value	OR(95% CI)	P-value	OR(95% CI)	P-value	Q	Q_pval	MR-Egger intercept	se	P-value
1	ieu-b-73	Alcoholic drinks per week	28	1.715(0.874-3.363)	0.117	0.4212	0.941(0.434-2.044)	0.879	1.015(0.371-2.775)	0.977	40.228	0.0488	0.0152	0.0112	0.186	0.539	0.344	0.128	N/A	N/A	N/A	N/A	N/A	N/A	N/A	N/A	N/A	N/A	N/A	N/A	N/A	N/A	N/A
2	ukb-b-5779	Alcohol intake frequency	84	1.375(1.048-1.806)	0.0216	0.1368	1.132(0.509-1.586)	0.627	0.898(0.509-1.586)	0.712	88.791	0.312	0.0124	0.00745	0.0988	0.319	0.139	0.0242	N/A	N/A	N/A	N/A	N/A	N/A	N/A	N/A	N/A	N/A	N/A	N/A	N/A	N/A	N/A
3	ukb-b-6324	Processed meat intake	21	0.814(0.329-2.018)	0.657	0.816353	1.044(0.292-3.741)	0.947	0.0913(0.00115-7.221)	0.297	18.663	0.544	0.0335	0.0334	0.328	-0.206	0.447	0.651	N/A	N/A	N/A	N/A	N/A	N/A	N/A	N/A	N/A	N/A	N/A	N/A	N/A	N/A	N/A
4	ukb-b-8006	Poultry intake	7	3.131(0.0997-98.264)	0.516	0.816353	2.937(0.119-72.617)	0.51	1.029e+12(8.412e-36 - 1.258e+59)	0.638	18.143	0.00588	-0.288	0.6	0.652	1.141	1.758	0.54	rs1051730	2.362	1.523	0.182	10.607(0.536-210.044)	0.121	10.479(0.545-201.660)	0.119	7.427e+13(3.639e-24 - 1.516e+51)	0.507	9.681	0.0848	-0.321	0.475	0.537
5	ukb-b-2862	Beef intake	12	0.451(0.0425-4.794)	0.509	0.816353	0.426(0.0424-4.273)	0.468	195.460(0.000234-1.634e+08)	0.466	28.472	0.00274	-0.0759	0.0856	0.396	-0.796	1.206	0.523	rs1421085	7.07e-05	1.102	1	1.000(0.115-8.672)	1	0.434(0.0423-4.447)	0.481	197.259(0.00153-2.542e+07)	0.402	19.266	0.037	-0.0663	0.074	0.394
6	ukb-b-17627	Non-oily fish intake	10	3.985(0.369-43.036)	0.255	0.655714	3.770(0.329-43.242)	0.286	0.397(2.574e-06 - 6.134e+04)	0.883	19.958	0.0182	0.0281	0.0727	0.709	1.382	1.214	0.284	rs56094641	0.479	1.093	0.673	1.614(0.190-13.741)	0.661	2.571(0.255-25.951)	0.423	0.0862(3.907e-06 - 1902.219)	0.646	12.367	0.136	0.0356	0.0604	0.574
7	ukb-b-2209	Oily fish intake	48	1.046(0.486-2.252)	0.908	0.908	0.876(0.344-2.232)	0.782	22.981(1.122-470.504)	0.0476	75.758	0.00494	-0.0464	0.0224	0.0442	0.0452	0.391	0.909	rs1421085;rs552234	-0.0252	0.349	0.943	0.975(0.492-1.931)	0.942	0.793(0.299-2.105)	0.641	7.005(0.453-108.259)	0.17	54.133	0.165	-0.0295	0.0203	0.152
8	ukb-b-5640	Pork intake	11	0.619(0.104-3.696)	0.599	0.816353	1.337(0.122-14.601)	0.812	13.775(8.036e-05 - 2.361e+06)	0.68	5.456	0.859	-0.0314	0.0615	0.622	-0.479	0.673	0.493	N/A	N/A	N/A	N/A	N/A	N/A	N/A	N/A	N/A	N/A	N/A	N/A	N/A	N/A	N/A
9	ukb-b-14179	Lamb/mutton intake	26	0.834(0.245-2.838)	0.771	0.816353	0.377(0.0668-2.125)	0.269	0.325(0.00157-67.532)	0.683	28.776	0.273	0.0105	0.0296	0.725	-0.182	0.625	0.773	N/A	N/A	N/A	N/A	N/A	N/A	N/A	N/A	N/A	N/A	N/A	N/A	N/A	N/A	N/A
10	ukb-b-11348	Bread intake	25	1.205(0.384-3.780)	0.749	0.816353	0.569(0.155-2.085)	0.395	0.686(0.00299-157.071)	0.893	45.333	0.00532	0.00824	0.0396	0.837	0.187	0.583	0.752	N/A	N/A	N/A	N/A	N/A	N/A	N/A	N/A	N/A	N/A	N/A	N/A	N/A	N/A	N/A
11	ukb-b-1489	Cheese intake	52	0.785(0.405-1.520)	0.472	0.816353	0.810(0.354-1.852)	0.618	1.781(0.113-28.094)	0.683	78.784	0.00753	-0.0141	0.0235	0.551	-0.242	0.337	0.476	N/A	N/A	N/A	N/A	N/A	N/A	N/A	N/A	N/A	N/A	N/A	N/A	N/A	N/A	N/A
12	ukb-b-8089	Cooked vegetable intake	14	2.422(0.302-19.435)	0.405	0.816353	1.112(0.132-9.361)	0.922	8.553e-09(4.183e-18 - 17.489)	0.115	25.347	0.0208	0.202	0.113	0.0993	0.884	1.063	0.42	rs1421085	0.202	0.926	0.831	1.223(0.199-7.506)	0.827	0.643(0.0779-5.309)	0.682	8.527e-09(4.103e-16 - 0.177)	0.0535	16.301	0.178	0.196	0.0892	0.0506
13	ukb-b-6066	Tea intake	33	1.125(0.572-2.214)	0.732	0.816353	1.737(0.754-4.000)	0.195	1.433(0.308-6.667)	0.65	46.147	0.0505	-0.00517	0.015	0.733	0.118	0.345	0.734	N/A	N/A	N/A	N/A	N/A	N/A	N/A	N/A	N/A	N/A	N/A	N/A	N/A	N/A	N/A
14	ukb-b-3881	Fresh fruit intake	46	1.341(0.447-4.032)	0.6	0.816353	1.195(0.271-5.267)	0.814	1.715(0.0335-87.859)	0.789	59.429	0.0732	-0.00232	0.0183	0.899	0.294	0.561	0.603	N/A	N/A	N/A	N/A	N/A	N/A	N/A	N/A	N/A	N/A	N/A	N/A	N/A	N/A	N/A
15	ukb-b-15926	Cereal intake	34	0.548(0.212-1.418)	0.215	0.645	0.356(0.110-1.151)	0.0844	0.129(0.00233-7.119）	0.324	49.118	0.0352	0.021	0.0289	0.472	-0.602	0.485	0.224	N/A	N/A	N/A	N/A	N/A	N/A	N/A	N/A	N/A	N/A	N/A	N/A	N/A	N/A	N/A
16	ukb-b-1996	Salad / raw vegetable intake	11	0.117(0.0178-0.773)	0.0258	0.1368	0.191(0.0136-2.690)	0.22	702.039(0.0344-1.434e+07)	0.227	9.35	0.499	-0.0902	0.0516	0.114	-2.141	0.929	0.0439	N/A	N/A	N/A	N/A	N/A	N/A	N/A	N/A	N/A	N/A	N/A	N/A	N/A	N/A	N/A
17	ukb-b-5237	Coffee intake	34	2.680(1.098-6.543)	0.0304	0.1368	1.957(0.662-5.785)	0.225	2.479(0.397-15.489)	0.339	57.887	0.00471	0.00145	0.0152	0.924	0.986	0.455	0.0377	N/A	N/A	N/A	N/A	N/A	N/A	N/A	N/A	N/A	N/A	N/A	N/A	N/A	N/A	N/A
18	ukb-b-16576	Dried fruit intake	35	0.229(0.0887-0.592)	0.00235	0.0423	0.505(0.132-1.924)	0.316	0.887(0.00918-85.734)	0.959	41.002	0.19	-0.0164	0.0276	0.557	-1.473	0.484	0.00451	N/A	N/A	N/A	N/A	N/A	N/A	N/A	N/A	N/A	N/A	N/A	N/A	N/A	N/A	N/A
